# Supplementary material for: Multifaceted Population Structure and Reproductive Strategy in Leishmania donovani Complex in One Sudanese Village
Source: PLoS Negl Trop Dis. 2011 Dec 20;5(12):e1448. doi: 10.1371/journal.pntd.0001448 (PMC3243727; doi:10.1371/journal.pntd.0001448)
Supplement: Table S1 — Description of data set and microsatellite genotypes. Each sample is detailed by sample code, species attribution by MLEE [25], host, clinical forms (VL for Visceral Leishmaniases and PKDL for PostKala azar Dermatite Leishmaniases) and year of collection, and microsatellite genotypes obtained at each locus. (XLS) [file pntd.0001448.s003.xls]

## Sheet: genotypes
Sample code	Species	Host	Clinical form	Year	DPB1	DPB2	HG	Rossi1	Rossi2	LIST7021	LIST7024	LIST7025	LIST7026	LIST7027	LIST7028	LIST7029	LIST7030	LIST7031	LIST7033	LIST7034	LIST7035	LIST7037	LIST7038	LIST7039
LEM3563	L. donovani	Homo sapiens	VL	1998	143143	243243	187187	115115	163163	216216	216220	196212	221221	189189	151153	174174	175175	192192	204204	171171	195195	197197	128128	192192
LEM3580	L. donovani	Homo sapiens	VL	1998	143143	243243	187187	115115	163163	216216	204220	196196	221221	189189	153153	174174	175175	192192	204204	171171	195195	171197	128128	190192
LEM3788	L. infantum	Canis familiaris	VL	1999	145145	241241	199199	111111	147161	228228	200216	196196	207221	187187	151151	174174	177177	192192	206206	171171	185185	197201	128136	190190
LEM3429	L. archibaldi	Homo sapiens	VL	1997	143143	239239	199199	115115	147147	216228	200216	196196	207221	187187	153153	176176	177177	164192	206206	163163	185185	197201	128136	192192
LEM3583	L. donovani	Homo sapiens	VL	1998	143143	243243	187187	115115	143163	216216	204220	196196	221221	189189	151153	174174	175175	192192	204204	171171	195195	197197	128136	192192
LEM3786	L. archibaldi	Homo sapiens	VL	1999	145145	239239	199199	111111	147163	228228	198198	196196	207207	187187	151153	172172	177177	164192	176206	163163	185185	197197	128128	190190
LEM3570	L. donovani	Homo sapiens	PKDL	1998	143143	243243	189189	115115	143163	216216	204220	196196	221221	189189	151153	174174	175175	192192	204204	171171	195195	197197	128128	192192
LEM3584	L. donovani	Homo sapiens	VL	1998	143143	243243	199199	115115	147163	216216	216220	196212	221221	189189	151153	174174	175175	192208	206206	171171	199199	197197	128128	192192
LEM3566	L. donovani	Homo sapiens	VL	1998	143143	243243	199199	115115	147163	216216	216220	196216	221221	189189	151153	174174	175175	192208	206206	171171	195195	197197	128128	192192
LEM3475	L. donovani	Homo sapiens	PKDL	1997	143143	243243	189189	115115	143163	216216	204220	196196	221221	189189	151153	174174	175175	192192	204204	171171	195195	197197	128128	192192
LEM3471	L. archibaldi	Homo sapiens	VL	1997	145145	241241	199199	115115	147147	228228	200216	168196	207207	185185	153153	172174	177177	192192	206206	171171	185185	197201	136136	190190
LEM3455	L. donovani	Homo sapiens	VL	1997	145145	243243	189189	115115	163163	216216	206220	196196	221221	189189	151153	174174	175175	192192	204204	171171	195195	197197	128128	190190
LEM3435	L. infantum	Homo sapiens	VL	1997	145145	243243	199199	115115	147163	216216	206220	196196	221221	191191	151153	174176	175175	192192	204204	171171	195195	199199	128128	192192
LEM3474	L. donovani	Homo sapiens	PKDL	1997	145145	243243	189189	115115	163163	216216	206206	196196	221221	189189	151153	174174	175175	192192	204204	171171	195195	197197	128128	190190
LEM3799	L. infantum	Homo sapiens	PKDL	1999	143143	243245	199199	115115	147163	228228	206222	196196	221221	191191	151153	174176	175175	192192	204204	171171	195195	199199	128128	192192
LEM3796	L. archibaldi	Canis familiaris	VL	1999	145145	239239	199199	111111	147163	216216	198198	168196	207207	185185	151153	172172	177177	192192	206206	163171	185185	199199	128136	210210
LEM3568	L. infantum	Homo sapiens	VL	1998	143143	237243	189199	115115	147163	216216	222222	196196	221221	189189	151151	174174	175175	192192	202202	171171	195195	197197	128146	190192
LEM3556	L. archibaldi	Canis familiaris	VL	1998	141141	237237	197197	115115	147147	216216	206222	192196	221221	189189	151153	174174	175175	192208	206206	171171	195195	197197	128146	190190
LEM3467	L. donovani	Homo sapiens	VL	1997	143143	243243	189189	115115	163163	216216	206222	196196	221221	189189	151153	174174	175175	192192	204204	171171	195195	197197	128128	190190
LEM3562	L. archibaldi	Canis familiaris	VL	1998	143143	239241	201201	111111	147163	228228	200200	168168	207207	185185	151153	172172	177177	192208	176176	143163	185185	197197	136136	210210
LEM3787	L. archibaldi	Canis familiaris	VL	1999	143143	243243	199199	115115	147163	216216	222222	196196	221221	189189	153153	176176	175175	192192	176176	167167	195195	199199	128128	192192
LEM3466	L. archibaldi	Homo sapiens	VL	1997	143143	241243	199199	115115	147147	228228	200216	168196	207207	185185	151153	174174	177177	192208	206206	163171	185185	197201	136136	190190
LEM3571	L. donovani	Homo sapiens	VL	1998	143143	243243	189189	115115	163163	216216	206222	196196	221221	189189	151153	174174	175175	192192	204204	171171	195195	197197	128128	190190
LEM3572	L. donovani	Homo sapiens	VL	1998	143143	243243	201201	115115	147163	216216	216222	196210	221221	189189	151153	174174	175175	192208	206206	171171	195195	197197	128128	190192
LEM3793	L. donovani	Homo sapiens	VL	1999	143143	239239	199199	111111	147163	228228	200200	168196	221221	185185	151153	174174	175177	164192	206206	143163	185185	197201	136136	190190
LEM3574	L. infantum	Homo sapiens	VL	1998	143143	243245	201201	115115	147163	216216	206222	196196	221221	189189	151153	176176	175175	192208	204204	171171	195195	199199	128128	192192
LEM3555	L. infantum	Canis familiaris	VL	1998	145145	235241	199199	111111	147163	228228	200216	196196	207221	185185	151153	174174	175177	192192	206206	171171	185185	199199	128136	190190
LEM3585	L. donovani	Homo sapiens	PKDL	1998	143143	243243	189189	115115	163163	216216	222222	176196	221221	189189	151151	174174	175175	192192	204204	171171	195195	197197	128128	190190
LEM3582	L. donovani	Homo sapiens	VL	1998	143143	243243	189189	115115	163163	216216	206222	176176	221221	189189	151153	174174	175175	192192	220220	171171	195195	197197	128128	190190
LEM3575	L. donovani	Homo sapiens	VL	1998	145145	243243	201201	115115	147163	216216	216222	196212	221221	189189	151153	174174	175175	192208	206206	171171	195195	197197	128128	190192
LEM3785	L. donovani	Canis familiaris	VL	1999	143143	243243	189189	115115	147163	216216	206222	168196	207221	189189	151153	174174	175175	192192	204204	171171	195195	197197	128128	190190
LEM3567	L. donovani	Homo sapiens	VL	1998	143143	243243	189189	115115	163163	216216	206222	196196	221221	189189	151153	174174	175175	192192	204204	171171	195195	197197	128128	190190
LEM3573	L. donovani	Homo sapiens	VL	1998	143143	243243	201201	109109	163163	216216	216222	196196	221221	189189	151153	174174	175175	192208	206206	171171	195195	197197	128128	190192
LEM3988	L. infantum	Canis familiaris	VL	2000	145145	241241	199199	111111	147163	228228	200216	196212	221221	185185	151153	174174	177177	192192	206206	171171	185185	197201	128136	190190
LEM3804	L. infantum	Canis familiaris	VL	1999	145145	241243	197197	115115	147163	216228	200204	196196	207221	185189	151151	174174	175175	192192	194206	171171	185185	199199	128128	192192
LEM3444	L. infantum	Homo sapiens	VL	1997	143143	243243	199199	115115	147163	216216	206222	196196	221221	189189	151151	174174	175175	192192	206206	171171	195195	197197	128128	192192
LEM3446	L. donovani	Homo sapiens	VL	1997	145145	243243	189189	101115	143163	216216	206222	196196	221221	189189	153153	174174	175175	192192	204204	171171	195195	173197	128128	190190
LEM3462	L. donovani	Homo sapiens	VL	1997	145145	243243	189189	115115	143161	216216	206222	196196	221221	189189	153153	174174	175175	192192	204206	171171	195195	173197	128128	190190
LEM3447	L. donovani	Homo sapiens	VL	1997	145145	243243	189189	115115	143163	216216	206222	196196	221221	189189	151151	174174	175175	192192	204204	171171	195195	173197	128128	192192
LEM3442	L. infantum	Homo sapiens	VL	1997	143143	243243	197203	113113	147165	216216	206222	196196	221221	189189	153153	176176	175175	192192	206206	171171	195195	173197	128128	192192
LEM3454	L. donovani	Homo sapiens	VL	1997	145145	241241	199199	115115	147163	228228	222222	196212	221221	189189	153153	174174	175175	192192	206206	171171	195195	173197	128128	192192
LEM3472	L. infantum	Homo sapiens	PKDL	1997	145145	235241	199199	115115	147147	216216	200216	196196	207221	185185	153153	174174	175175	192192	206206	171171	185185	173197	136136	192192
LEM3434	L. donovani	Homo sapiens	VL	1997	143143	241241	189189	101115	143163	228228	206222	196196	221221	189189	153153	174174	175175	164164	204204	171171	195195	173197	128128	192192
LEM3463	L. archibaldi	Homo sapiens	VL	1997	147147	239239	199199	109109	161161	216216	200200	168168	207207	185185	153153	172172	177177	164164	176176	171171	185185	173197	136136	190190
LEM3473	L. donovani	Homo sapiens	PKDL	1997	147147	241241	189189	101115	147161	216228	206222	196196	221221	189189	151151	174174	175175	192192	204204	171171	195195	173197	128128	190190
LEM3443	L. archibaldi	Homo sapiens	VL	1997	143143	239243	199199	113113	163163	216216	216216	196196	207207	185185	153153	174174	177177	192192	176206	163163	185195	173197	136136	190190
LEM3448	L. donovani	Homo sapiens	VL	1997	143143	243243	189189	113113	163163	216216	206222	196196	221221	189189	153153	174174	175175	192192	204204	171171	195195	173197	128128	190190
LEM3440	L. infantum	Homo sapiens	VL	1997	143143	243243	199203	113113	147165	216216	206222	196196	221221	191191	153153	176176	175175	192192	206206	171171	195195	173197	128128	192192
LEM3431	L. infantum	Homo sapiens	VL	1997	143143	243243	201201	115115	147165	216216	206222	196196	221221	189189	153153	176176	175175	192192	206206	171171	195195	173197	128128	192192
LEM3564	L. infantum	Homo sapiens	VL	1998	145141	237243	189203	115115	147165	216216	206222	196196	221221	191191	153153	174174	175175	192192	206206	171171	195195	173197	128128	192192
LEM3428	L. donovani	Homo sapiens	VL	1997	145145	243243	189189	115115	163163	216216	206222	196196	221221	189189	153153	174174	175175	192192	204204	171171	195195	173197	128128	192192
LEM3441	L. infantum	Homo sapiens	VL	1997	147147	243243	199199	101115	165165	216216	206222	196196	221221	189189	153153	174174	175175	192192	204204	171171	195195	173197	128128	192192
LEM3449	L. donovani	Homo sapiens	VL	1997	143143	241241	189189	113113	163163	216216	206222	196196	221221	189189	153153	174174	177177	192192	204204	171171	195195	173197	128128	192192
LEM3565	L. infantum	Homo sapiens	VL	1998	147147	243243	203203	113113	165165	216216	222222	196196	221221	189189	153153	176176	175175	192192	204204	171171	195195	173197	128128	192192
LEM3427	L. donovani	Homo sapiens	VL	1997	145145	241241	189189	115115	163163	216216	206222	196196	221221	189189	153153	174174	175175	192192	204204	171171	195195	173197	128128	190190
LEM3430	L. donovani	Homo sapiens	VL	1997	143143	243243	201203	113113	147165	216216	216222	196212	221221	189189	153153	174174	175175	192208	206206	171171	195195	173197	128128	192192
LEM3432	L. donovani	Homo sapiens	VL	1997	143143	243243	189189	101115	147163	218218	206222	172196	221221	189189	153153	172172	175175	192192	206206	171171	195195	173197	128128	192192
LEM3458	L. donovani	Homo sapiens	VL	1997	143143	243243	189189	101115	143163	218218	206222	172196	221221	189189	153153	174174	175175	192192	206206	171171	195195	173197	128128	192192
LEM3459	L. donovani	Homo sapiens	VL	1997	143143	243243	201201	101115	143161	216216	222222	196210	221221	189189	153153	174174	175175	208208	206206	171171	195195	173197	128128	190190
LEM3470	L. archibaldi	Homo sapiens	VL	1997	143143	243243	201201	101115	143163	228228	200216	168196	207207	185185	153153	174174	177177	164192	206206	163171	195195	173197	136136	190190
LEM3868	L. infantum	Canis familiaris	VL	1999	143143	243243	199199	101115	163163	218218	206206	172196	221221	187187	153153	174174	175175	192192	194206	173173	195195	171197	128128	192192

## Sheet: Feuil2
		D1	D2	HG	R1	R2	L21	L23	L24	L25	L26	L27	L28	L29	L30	L31	L33	L34	L35	L37	L38	L39
1	LEM3563	143143	243243	187187	115115	163163	216216	174174	216220	196212	221221	189189	151153	174174	175175	192192	204204	171171	195195	197197	128128	192192
1	LEM3580	143143	243243	187187	115115	163163	216216	174174	204220	196196	221221	189189	153153	174174	175175	192192	204204	171171	195195	171197	128128	190192
1	LEM3788	145145	241241	199199	111111	147161	228228	174174	200216	196196	207221	187187	151151	174174	177177	192192	206206	171171	185185	197201	128136	190190
1	LEM3429	143143	239239	199199	115115	147147	216228	174174	200216	196196	207221	187187	153153	176176	177177	164192	206206	163163	185185	197201	128136	192192
1	LEM3583	143143	243243	187187	115115	143163	216216	174174	204220	196196	221221	189189	151153	174174	175175	192192	204204	171171	195195	197197	128136	192192
1	LEM3786	145145	239239	199199	111111	147163	228228	174174	198198	196196	207207	187187	151153	172172	177177	164192	176206	163163	185185	197197	128128	190190
1	LEM3570	143143	243243	189189	115115	143163	216216	174174	204220	196196	221221	189189	151153	174174	175175	192192	204204	171171	195195	197197	128128	192192
1	LEM3584	143143	243243	199199	115115	147163	216216	174174	216220	196212	221221	189189	151153	174174	175175	192208	206206	171171	199199	197197	128128	192192
1	LEM3566	143143	243243	199199	115115	147163	216216	174174	216220	196216	221221	189189	151153	174174	175175	192208	206206	171171	195195	197197	128128	192192
1	LEM3475	143143	243243	189189	115115	143163	216216	174174	204220	196196	221221	189189	151153	174174	175175	192192	204204	171171	195195	197197	128128	192192
1	LEM3471	145145	241241	199199	115115	147147	228228	174174	200216	168196	207207	185185	153153	172174	177177	192192	2069206	171171	185185	197201	136136	190190
1	LEM3455	145145	243243	189189	115115	163163	216216	174174	206220	196196	221221	189189	151153	174174	175175	192192	204204	171171	195195	197197	128128	190190
1	LEM3435	145145	243243	199199	115115	147163	216216	174174	206220	196196	221221	191191	151153	174176	175175	192192	204204	171171	195195	199199	128128	192192
1	LEM3474	145145	243243	189189	115115	163163	216216	174174	206206	196196	221221	189189	151153	174174	175175	192192	204204	171171	195195	197197	128128	190190
1	LEM3799	143143	243245	199199	115115	147163	228228	174174	206222	196196	221221	191191	151153	174176	175175	192192	204204	171171	195195	199199	128128	192192
1	LEM3796	145145	239239	199199	111111	147163	216216	174174	198198	168196	207207	185185	151153	172172	177177	192192	206206	163171	185185	199199	128136	210210
1	LEM3568	143143	237243	189199	115115	147163	216216	174174	222222	196196	221221	189189	151151	174174	175175	192192	202202	171171	195195	197197	128146	190192
1	LEM3556	141141	237237	197197	115115	147147	216216	174174	206222	192196	221221	189189	151153	174174	175175	192208	206206	171171	195195	197197	128146	190190
1	LEM3467	143143	243243	189189	115115	163163	216216	174174	206222	196196	221221	189189	151153	174174	175175	192192	204204	171171	195195	197197	128128	190190
1	LEM3562	143143	239241	201201	111111	147163	228228	174174	200200	168168	207207	185185	151153	172172	177177	192208	176176	143163	185185	197197	136136	210210
1	LEM3466	143143	241243	199199	115115	147147	228228	174174	200216	168196	207207	185185	151153	174174	177177	192208	206206	163171	185185	197201	136136	190190
1	LEM3571	143143	243243	189189	115115	163163	216216	174174	206222	196196	221221	189189	151153	174174	175175	192192	204204	171171	195195	197197	128128	190190
1	LEM3572	143143	243243	201201	115115	147163	216216	174174	216222	196210	221221	189189	151153	174174	175175	192208	206206	171171	195195	197197	128128	190192
1	LEM3793	143143	239239	199199	111111	147163	228228	174174	200200	168196	221221	185185	151153	174174	175177	164192	206206	143163	185185	197201	136136	190190
1	LEM3574	143143	243245	201201	115115	147163	216216	174174	206222	196196	221221	189189	151153	176176	175175	192208	204204	171171	195195	199199	128128	192192
1	LEM3555	145145	235241	199199	111111	147163	228228	174174	200216	196196	207221	185185	151153	174174	175177	192192	206206	171171	185185	199199	128136	190190
1	LEM3585	143143	243243	189189	115115	163163	216216	174174	222222	176196	221221	189189	151151	174174	175175	192192	204204	171171	195195	197197	128128	190190
1	LEM3582	143143	243243	189189	115115	163163	216216	174174	206222	176176	221221	189189	151153	174174	175175	192192	220220	171171	195195	197197	128128	190190
1	LEM3575	145145	243243	201201	115115	147163	216216	174174	216222	196212	221221	189189	151153	174174	175175	192208	206206	171171	195195	197197	128128	190192
1	LEM3785	143143	243243	189189	115115	147163	216216	174174	206222	168196	207221	189189	151153	174174	175175	192192	204204	171171	195195	197197	128128	190190
1	LEM3567	143143	243243	189189	115115	163163	216216	174174	206222	196196	221221	189189	151153	174174	175175	192192	204204	171171	195195	197197	128128	190190
1	LEM3573	143143	243243	201201	109109	163163	216216	174174	216222	196196	221221	189189	151153	174174	175175	192208	206206	171171	195195	197197	128128	190192
1	LEM3988	145145	241241	199199	111111	147163	228228	174174	200216	196212	221221	185185	151153	174174	177177	192192	206206	171171	185185	197201	128136	190190
1	LEM3804	145145	241243	197197	115115	147163	216228	174174	200204	196196	207221	185189	151151	174174	175175	192192	194206	171171	185185	199199	128128	192192
1	LEM3444	143143	243243	199199	115115	147163	216216	174174	206222	196196	221221	189189	151151	174174	175175	192192	206206	171171	195195	197197	128128	192192
1	LEM3446	145145	243243	189189	101115	143163	216216	174174	206222	196196	221221	189189	153153	174174	175175	192192	204204	171171	195195	173197	128128	190190
1	LEM3462	145145	243243	189189	115115	143161	216216	174174	206222	196196	221221	189189	153153	174174	175175	192192	204206	171171	195195	173197	128128	190190
1	LEM3447	145145	243243	189189	115115	143163	216216	174174	206222	196196	221221	189189	151151	174174	175175	192192	204204	171171	195195	173197	128128	192192
1	LEM3442	143143	243243	197203	113113	147165	216216	174174	206222	196196	221221	189189	153153	176176	175175	192192	206206	171171	195195	173197	128128	192192
1	LEM3454	145145	241241	199199	115115	147163	228228	174174	222222	196212	221221	189189	153153	174174	175175	192192	206206	171171	195195	173197	128128	192192
1	LEM3472	145145	235241	199199	115115	147147	216216	174174	200216	196196	207221	185185	153153	174174	175175	192192	206206	171171	185185	173197	136136	192192
1	LEM3434	143143	241241	189189	101115	143163	228228	174174	206222	196196	221221	189189	153153	174174	175175	164164	204204	171171	195195	173197	128128	192192
1	LEM3463	147147	239239	199199	109109	161161	216216	174174	200200	168168	207207	185185	153153	172172	177177	164164	176176	171171	185185	173197	136136	190190
1	LEM3473	147147	241241	189189	101115	147161	216228	174174	206222	196196	221221	189189	151151	174174	175175	192192	204204	171171	195195	173197	128128	190190
1	LEM3443	143143	239243	199199	113113	163163	216216	174174	216216	196196	207207	185185	153153	174174	177177	192192	176206	163163	185195	173197	136136	190190
1	LEM3448	143143	243243	189189	113113	163163	216216	174174	206222	196196	221221	189189	153153	174174	175175	192192	204204	171171	195195	173197	128128	190190
1	LEM3440	143143	243243	199203	113113	147165	216216	174174	206222	196196	221221	191191	153153	176176	175175	192192	206206	171171	195195	173197	128128	192192
1	LEM3431	143143	243243	201201	115115	147165	216216	174174	206222	196196	221221	189189	153153	176176	175175	192192	206206	171171	195195	173197	128128	192192
1	LEM3564	145141	237243	189203	115115	147165	216216	174174	206222	196196	221221	191191	153153	174174	175175	192192	206206	171171	195195	173197	128128	192192
1	LEM3428	145145	243243	189189	115115	163163	216216	174174	206222	196196	221221	189189	153153	174174	175175	192192	204204	171171	195195	173197	128128	192192
1	LEM3441	147147	243243	199199	101115	165165	216216	174174	206222	196196	221221	189189	153153	174174	175175	192192	204204	171171	195195	173197	128128	192192
1	LEM3449	143143	241241	189189	113113	163163	216216	174174	206222	196196	221221	189189	153153	174174	177177	192192	204204	171171	195195	173197	12828	192192
1	LEM3565	147147	243243	203203	113113	165165	216216	174171	222222	196196	221221	189189	153153	176176	175175	192192	204204	171171	195195	173197	128128	192192
1	LEM3427	145145	241241	189189	115115	163163	216216	174174	206222	196196	221221	189189	153153	174174	175175	192192	204204	171171	195195	173197	128128	190190
1	LEM3430	143143	243243	201203	113113	147165	216216	174174	216222	196212	221221	189189	153153	174174	175175	192208	206206	171171	195195	173197	128128	192192
1	LEM3432	143143	243243	189189	101115	147163	218218	174174	206222	172196	221221	189189	153153	172172	175175	192192	206206	171171	195195	173197	128128	192192
1	LEM3458	143143	243243	189189	101115	143163	218218	174174	206222	172196	221221	189189	153153	174174	175175	192192	206206	171171	195195	173197	128128	192192
1	LEM3459	143143	243243	201201	101115	143161	216216	174174	222222	196210	221221	189189	153153	174174	175175	208208	206206	171171	195195	173197	128128	190190
1	LEM3470	143143	243243	201201	101115	143163	228228	174174	200216	168196	207207	185185	153153	174174	177177	164192	206206	163171	195195	173197	136136	190190
1	LEM3868	143143	243243	199199	101115	163163	218218	174174	206206	172196	221221	187187	153153	174174	175175	192192	194206	173173	195195	171197	128128	192192

## Sheet: Feuil3
	D1	D2	HG	R1	R2	L21	L23	L24	L25	L26	L27	L28
LEM3575	145145	243243	201201	115115	147163	216216	174174	216222	196212	221221	189189	151153
LEM3466	143143	241243	199199	115115	147147	228228	174174	200216	168196	207207	185185	151153
	L29	L30	L31	L33	L34	L35	L37	L38	L39
LEM3575	174174	175175	192208	206206	171171	195195	197197	128128	190192
LEM3466	174174	177177	192208	206206	163171	185185	197201	136136	190190
